# Supplementary material for: Microarray and Functional Pathway Analyses Revealed Significantly Elevated Gene Expressions Associated with Metabolic Resistance to Oxamyl (Vydate) in Lygus lineolaris
Source: Toxics. 2024 Feb 28;12(3):188. doi: 10.3390/toxics12030188 (PMC10973988; doi:10.3390/toxics12030188)
Supplement: Supplementary file 1 [file toxics-12-00188-s001.zip]

Archive with 1 entries (1 files):
- toxics-2876981-supplementary.pdf
